# Supplementary material for: Beyond the loss of beta cells: a quantitative analysis of islet architecture in adults with and without type 1 diabetes
Source: Diabetologia. 2025 Feb 26;68(5):1031–43. doi: 10.1007/s00125-025-06376-9 (PMC12021988; doi:10.1007/s00125-025-06376-9)
Supplement: Supplementary file 2 — ESM2 (XLSX 14.8 KB) [file 125_2025_6376_MOESM2_ESM.xlsx]

## Sheet: ESM Table10_Contingency_tables
Interactive tool for employing the Chi square test for independence :
n	Group	a:beta@mantle	b:non-beta@mantle	c:beta@core	d:non-beta@core	Odds ratio	Odds ratio lower limit	odds ratio upper limit	p-value
1	All	52170	96639	54965	48982	0.481082	0.473361	0.488927	0
2	Control	42942	46402	44165	27746	0.58139	0.569911	0.593101	0
3	T1D	9228	50237	10800	21236	0.361188	0.349783	0.372964	0
4	All-Small	13994	17015	3493	2080	0.48975	0.461824	0.519365	1.176e-128
5	All-Big	38176	79624	51472	46902	0.436885	0.429316	0.444587	0
6	Control-small	12285	7078	3101	820	0.458962	0.422687	0.49835	3.1238e-79
7	Control-Big	30657	39324	41064	26926	0.51119	0.500352	0.522263	0
8	T1D-Small	1385	10115	230	1288	0.766782	0.659233	0.891876	0.0006468
9	T1D-Big	7843	40122	10570	19948	0.368913	0.356657	0.381591	0
10	Your metric:	0	0	0	0	#DIV/0!	#DIV/0!	#DIV/0!	0
11	Your metric:	0	0	0	0	#DIV/0!	#DIV/0!	#DIV/0!	1
12	Your metric:	0	0	0	0	#DIV/0!	#DIV/0!	#DIV/0!	2
13	Your metric:	0	0	0	0	#DIV/0!	#DIV/0!	#DIV/0!	3
14	Your metric:	0	0	0	0	#DIV/0!	#DIV/0!	#DIV/0!	4
15	Your metric:	0	0	0	0	#DIV/0!	#DIV/0!	#DIV/0!	5
16	Your metric:	0	0	0	0	#DIV/0!	#DIV/0!	#DIV/0!	6
17	Your metric:	0	0	0	0	#DIV/0!	#DIV/0!	#DIV/0!	7
18	Your metric:	0	0	0	0	#DIV/0!	#DIV/0!	#DIV/0!	8

## Sheet: ESM Table11_Calculate r-values
Interactive tool for calculating "the probability "r" that at least the observed number of non-beta cells in the mantle of a given islet (NBm) occurr due to random arrangement"
sample	N	non-beta	M	non-betam	r value
Fig 3S A top	16	9	12	9	0.0192308
Fig 3S B (i)	75	29	31	24	5.80084e-09
(ii)	12	2	11	2	0.833333
(iii)	71	51	38	23	0.995181
Your sample:	0	0	0	0	#NUM!
Your sample:	0	0	0	0	#NUM!
Your sample:	0	0	0	0	#NUM!
Your sample:	0	0	0	0	#NUM!
Your sample:	0	0	0	0	#NUM!
Your sample:	0	0	0	0	#NUM!
Your sample:	0	0	0	0	#NUM!
Your sample:	0	0	0	0	#NUM!
Your sample:	0	0	0	0	#NUM!
